# Supplementary material for: A glycan foldamer that uses carbohydrate–aromatic interactions to perform catalysis
Source: Nat Chem. 2025 Feb 26;17(6):883–9. doi: 10.1038/s41557-025-01763-6 (PMC12141037; doi:10.1038/s41557-025-01763-6)
Supplement: Supplementary file 3 — Statistical source data. [file 41557_2025_1763_MOESM3_ESM.xlsx]

## Sheet: Sheet1
Time/h	4mer-I yield	AcOH yield	Glycolic Acid yield
0	0	0	0
15	25	9	15
30	40	17	28
45	52	25	38
72	70	42	56
